# Supplementary material for: Primaquine as a Candidate for HHV-8-Associated Primary Effusion Lymphoma and Kaposi’s Sarcoma Treatment
Source: Cancers (Basel). 2022 Jan 21;14(3):543. doi: 10.3390/cancers14030543 (PMC8833810; doi:10.3390/cancers14030543)
Supplement: Supplementary file 1 [file cancers-14-00543-s001.zip]

Archive with 1 entries (1 files):
- cancers-1536846-supplementary.pdf
